# Supplementary material for: Effectiveness of psychodrama on mental health outcomes based on Chinese samples: A systematic review and meta-analysis of randomized controlled studies
Source: Glob Ment Health (Camb). 2024 Dec 2;11:e116. doi: 10.1017/gmh.2024.89 (PMC11704573; doi:10.1017/gmh.2024.89)
Supplement: Wang et al. supplementary material 2 — Wang et al. supplementary material [file S205442512400089Xsup002.xlsx]

## Sheet:  included Studies
Psychodrama Data Extraction Table
Author	Year	Setting		Participant										Intervention						Control	Outcome								study design
			PHC	MHC	ICD-10	Age Group	Average Age	Age	Male/Female	N	N Exp.	N Con.	N Dropout.	Psycho-drama type	Frequency	Session	Phases	Techniques	Professional Qualification	Control Type	Pre-test	Post-test	Health Outcome	Scale	Outcome Type		Report	Core Change	Quantitative Analysis	Data Tool	Blinding	Randomized Strategy	Follow-up	Guidine	Informed Consent	Ethnics
Notes		Medical School Community Others	health condition	mental condition	ICD-10 classification	Youth Adults Older Adults	average age	Two groups of ages	Number of men and women	Total	Number of experimental groups	Number of control groups	Number of intermediate groups	Classical Scene Yi Shu Others	Frequency	Session	psychodrama execution stage	Psychodrama Core Techniques	Leader professional qualifications	Type of control group: blank control, psychological education, etc.	Is there a pre-test?	Is there a post-test?	Illness-reduction Health-promotion	scale	Result category		Self-report Observation	Research core findings	Quantitative analysis methods	Analyzing Software	None, single blind, double blind	Random strategy (manual or computer or other, please specify)	Track visits	Whether to followCONSORT	informed consent	ethics report
Cai Weihong,Wu Xiaoxin &Zhang Huimin	2023	Hospital	parkinson	No mental illness		elderly	71.84	The experimental group was 71.68±3.47, the control group was 72.00±3.63	49/51	100	50	50	NR	traditional psychodrama	Training time: 2 hours (4 scenes each time), once every 2 weeks	Intervention 8 weeks	NR	Role swap, mirror technique, empty chair technique	nurses assisted in the implementation of the intervention, 1 attending physician was responsible for providing medical-related knowledge guidance, 1 literary and artistic worker was responsible for the script of the psychodrama, and 1 therapist served as the director	TAU (conventional intervention, including health education, psychological intervention, dietary guidance)	Y	Y	HP	SAS, SDS, SSCI, HHI, PDQ-39	Depression, anxiety, stigma, level of hope, quality of life		NR	Compared with conventional intervention, psychodrama intervention can effectively improve the negative emotions of elderly Parkinson's patients, reduce their sense of shame, and increase their level of hope.	Measurement data are all expressed as x±s, and t test is performed; count data are all expressed as n (%), and χ2 test is performed; P<0.05 is considered a significant difference.	SPSS 22.0	NR	Admission order, the odd number is the observation group	N	NR	Y	NR
Zheng Hanhan,Xia Xingwen,Wang Erdong,Zhou Junxin,Wang Peijia,Hu Xiaoyu ... &Hu Hua.	2022	Hospital	Healthy (serious physical illnesses are excluded)	depression	Meets the International Classification of Diseases, 10th Revision (ICD-10) diagnostic criteria for a unipolar depressive episode	middle aged	26.32	Experimental group 26.42±6.59, control group26.22±5.98	0/47	47	24	23	3 (1 case in the observation group dropped out due to exams, 2 cases in the control group dropped out due to change of treatment and work)	Yi Shu Psychodrama	The frequency is once every two months, 4 days each time, a total of 3 times	Lasts 6 months	Three stages: warm-up, performance and sharing	Techniques such as role playing, role exchange, mirror viewing, and methods such as "pushing out the door of the heart"	NR	The control group received general health education while taking medication.	Y	Y	IR&HP	BDI-13, CD-RISC, GWB	Depression, resilience, general well-being		Expert assessment (questionnaire assessment before intervention and at the end of 6 months of intervention. Assessment by two assessors who have received consistency training)	Antidepressant drugs combined with Yishu psychodrama treatment have a better overall effect in improving depression mood, psychological flexibility and overall well-being in female patients with depression than combined with general health education programs. Drugs combined with Yishu psychodrama program has clinical application value	Measurement data are expressed as x±s, all are normally distributed, and independent sample t test and repeated measures analysis of variance are used. Count data are expressed as percentage (%), and χ2 test is used. Recommended level α=0.05	SPSS 17.0	NR	Group by random number table method	N	NR	Y	NR
Yang Xiuying,Wang Erdong,Huang Jie,Wang Peijia,Xia Xingwen,Zhou Junxin &Hu Hua	2022	Hospital	Healthy (serious physical illnesses are excluded)	Depression (with childhood trauma)	ICD-10 diagnostic criteria for unipolar depressive episode	middle aged	26.27	Experimental group 25.49±6.90, control group 27.09±5.68	14/54	68	35	33	17 (By the end of follow-up, 4 cases dropped out in the joint psychological drama group and 13 cases dropped out in the joint health education group)	Yi Shu Psychodrama	4 consecutive days each time, once every 2 months, a total of 3 times,	Lasts 6 months	3 stages: start, performance and end	NR	"American Psychodrama,Sociometrics,society for group psychotherapy"Certified Psychodrama Director,Registered psychologist of the Chinese Psychological Society (X-12-2014Teacher Wang Erdong led the implementation, and several national second-level psychological counselors with professional psychodrama training,Psychiatrists and nurses serve as professional support for psychodrama groups	Antidepressant medication combined with general health education treatment group	Y	Y	IR&HP	CTQ-SF, HAMD-17, BAI-21, SES, CD-RISC,	Depression, anxiety, self-esteem, resilience		Expert assessment and self-assessment (by 2A professionally trained psychiatric researcher is responsible for the self-evaluation questionnaire. The evaluator uses unified instructions to guide the subjects to complete the answers online.)	Both clinical intervention programs can reduce patients' depression and anxiety, and the dropout rate of antidepressant drugs combined with Yishu psychodrama treatment is lower. In terms of improving patients' self-esteem and psychological flexibility, the overall therapeutic effect of antidepressant drugs combined with Yishu psychodrama treatment is is also better, suggesting that the solution i…	If the measurement data obeys the normal distribution, the comparison between groups will be analyzed using the independent sample t test, and x±s will be used for statistical description. If the measurement data does not conform to the normal distribution, the non-parametric rank sum test will be used. Comparison of enumeration data between groups was performed using the χ2 test. The data set wa…	SPSS 23.0	NR	Use computers to generate random numbers for grouping	Y (follow-up observation of the effect difference 6 months after the end of treatment)	NR	Y	Y (reviewed and approved by the Ethics Committee of the First Affiliated Hospital of Chongqing Medical University (20152902))
Wang Peijia,Wang Erdong,Yu Renqiang,Hu Xiaoyu,Zhou Junxin,Huang Jie ...&Hu Hua	2020	Hospital	Healthy (serious physical illnesses are excluded)	Depression (with childhood trauma)	ICD-10 diagnostic criteria for unipolar depressive episode	middle aged	28.54	Experimental group 28.69 ±7.552, control group 28.38 ±6.323	4/28	32	16	16	NR	Yi Shu Psychodrama	4 days each time, once every 2 months, a total of 3 times, 72 hours	Lasts 6 months	9 basic processes	NR	"American Psychodrama,Sociometrics,society for group psychotherapy"Certified Psychodrama Director,Registered psychologist of the Chinese Psychological Society (X-12-2014Teacher Wang Erdong led the implementation, and several national second-level psychological counselors with professional psychodrama training,Psychiatrists and nurses serve as professional support for psychodrama groups	Antidepressants combined with general mental health education group	Y	Y	IR&HP	CTQ-SF, BDI-13, BAI, TCSQ	Anxiety, depression, coping styles		Self-evaluation	(Yi Shu) Psychodrama combined with drug intervention can significantly improve anxiety and depression in patients with childhood trauma depression	If the measurement data satisfies the normal distribution, the t test is used, and the results are expressed as x±s; if the measurement data does not meet the normal distribution, the non-parametric test is used for inter-group comparison, and the results are expressed as M(Q). Enumeration data were compared between groups using the χ2 test, and the results were expressed as percentages.	SPSS 25.0	NR	Random numbers are generated by computer for simple randomization grouping	N	NR	Y	Y (reviewed and approved by the Ethics Committee of the First Affiliated Hospital of Chongqing Medical University (review batch number:20152902))
Ge Ying,Hu Yuanyan,Zhang Zhi &Zhang Jinfu.	2014	School	healthy	healthy		teenager	14	14±0	24/0	24	12	12	1 (Change of school due to family changes during the experiment)	traditional psychodrama	2 hours every Thursday afternoon	Lasts 5 weeks	Three stages: warm-up, performance and sharing	Role-playing, stand-in and other methods	The group intervention is jointly led by two team leaders, one male and one female. The researchers who serve as team leaders all have more than 5 years of individual counseling experience and have received training as a psychodrama group counseling leader and instructor. They hold a certificate and have an average experience time of 500 hours of study. In addition, three assistants are arranged,…	Blank control (the control group only participated in daily teaching activities)	Y	Y	HP	CIAS, SAD	Internet addiction, social avoidance		Self-evaluation	Psychodrama counseling reduces the level of Internet addiction tendencies and alleviates social avoidance among urban left-behind children	Descriptive statistics were performed on the average Internet time and scale score reduction rate of the two groups; variance analysis was used to compare the scale scores before and after tutoring and follow-up between the two groups, and post-hoc pairwise tests were further conducted for those with statistically significant differences.	SPSS 16.0	NR	Randomly assigned by lottery	Y (Follow-up 6 months after counseling)	NR	Y	NR
Du Lili	2009	Children's Rescue Center	healthy	healthy		teenager	13-16	NR	NR	15	8	7	N	musical psychodrama	The experimental group was administered weekly4-5Second-rate ,every time60-90minute	Lasts 5 weeks, 21 times	NR	role reversal	NR	Blank control (control group does not receive music therapy)	Y	Y	HP	SAS,FIS	self-esteem, anxiety		Self-evaluation	Musical psychodrama therapy can effectively improve the self-esteem of street children, but it has not been supported that the improvement of self-esteem can alleviate the anxiety of street children.	Experimental data are averaged±The standard deviation means,Statistical methods are used respectivelytchecksumUtest.	SPSS 13.0	NR	NR	N	NR	Y	NR
Yu RQ, Tan H, Wang ED, Huang J, Wang PJ, Li XM, Zheng HH, Lv FJ, Hu H.	2022	Hospital	Rule out severe physical illness	childhood trauma-associated major depressive disorder	All the participants were required to meet the ICD-10 criteria for a current episode of MDD	middle aged	18-50	Study group age(25.970±7.189) years old control group (28.120 ± 6.214) years old	9/37	46	29	17	There were 29 cases in the observation group and 17 cases in the control group (33 cases in the observation group, 4 dropped out, 27 cases in the control group, 10 dropped out, and complete questionnaires and MRI data were collected).	Yi Shu Psychodrama	each intervention4every day2Once a month, total3Second-rate	continued6months	three classics"structure"Stage: warm-up stage, formulation/Action stage and sharing/Integration stage	role-playing, role reversal, double, mirroring, and soliloquy, amongst others	by Er-Dong Wang, who is a Clinical Practitioner certified by The American Board of Examiners in Psychodrama, Sociometry and Group Psychotherapy and was supervised by Dr. Gong Shu. here were several psychiatric medical staff who had been trained in psychodrama as professional auxiliary egos and could deal with possible clinical crises.	General health education: in6During the one-month observation period, the researchers provided general health education to the control group by distributing depression health brochures and providing and explaining depression information in outpatient clinics or over the phone.	Y	Y	IR&HP	Depression HAMD-17 BDI-13 Anxiety BAI-21 Coping style TCSQ	Depression, anxiety, coping style copying style		Self-evaluation, QuestionStar Internet platform	Symptoms of depression and anxiety measured by the Hamilton Depression Rating Scale, Beck Depression Inventory, and Beck Anxiety Inventory were reduced after the intervention in both groups of patients. The observation group's coping style was significantly improved compared with the control group, while the control group showed no significant improvement.	Normally distributed measurement data were tested using t-test, and the results were expressed as mean ± standard deviation. Measurement data that do not conform to the normal distribution are compared using non-parametric tests, and the results are expressed as M (Q). Count data were compared using the χ2 test, and the results were expressed as percentages.	SPSS 25.0	NR	computer generated random numbers	N	STROBE statement	Y	approved by the Ethics Committee of the First Affiliated Hospital of Chongqing Medical University.
PD = psychodrama. PHC = Physical Health Condition. MHC = mental health conditions. ADHD = Attention deficit hyperactivity disorder. NR = not reported Qual = qualitative data collection and analysis. TAU = treatment as usual. BSR = brief structured recall method. CCI = Client change interview protocol. CONSORT Statement = Consolidated Standards of Reporting Trials
Notes	Strongest randomized controlled trial(RCT) Article inclusion criteria: The word "random grouping" appears in the article and the randomization method is indicated. If the article points out that groups are grouped according to the last digits of birthdays, hospital admission numbers, etc., or randomly grouped according to the order of admission, or the word "random grouping" appears but no random…
	NR=Not Report
	NA=Not Applicable
